# Supplementary material for: Sensitive and Stable Electrochemical Sensor for Folic Acid Determination Using a ZIF-67/AgNWs Nanocomposite
Source: Biosensors (Basel). 2022 May 31;12(6):382. doi: 10.3390/bios12060382 (PMC9221106; doi:10.3390/bios12060382)
Supplement: Supplementary file 1 [file biosensors-12-00382-s001.zip]

Archive with 1 entries (1 files):
- biosensors-1737331-supplementary.pdf
